# Supplementary material for: Unexpectedly uneven distribution of functional trade-offs explains cranial morphological diversity in carnivores
Source: Nat Commun. 2024 Apr 16;15:3275. doi: 10.1038/s41467-024-47620-x (PMC11021405; doi:10.1038/s41467-024-47620-x)
Supplement: Supplementary file 4 — Supplementary Data 1 [file 41467_2024_47620_MOESM4_ESM.xlsx]

## Sheet: Sheet1
species	sex	catalog	Dataset
Aonyx_capensis	U	Aonyx_capensis_U_CMNH-VZ-17620	Morphosource 000026343
Canis_latrans	F	Canis_latrans_F_NHMUK-1987-1	Morphosource 000114672
Canis_latrans	U	Canis_latrans_U_IMNH-R-98	Morphosource 000106478
Canis_lupus	U	Canis_lupus_U_IMNH-R-97	Morphosource 000105071
Canis_lupus	U	Canis_lupus_U_LACM-23010	Morphosource 000009038
Civettictis_civetta	F	Civettictis_civetta_F_TM-26705	Morphosource 000S30774
Civettictis_civetta	M	Civettictis_civetta_M_TM-3174	Morphosource 000114736
Crocuta_crocuta	F	Crocuta_crocuta_F_IMNH-MVZ-165169	Morphosource 000123778
Crocuta_crocuta	M	Crocuta_crocuta_M_IMNH-MVZ-165160	Morphosource 000123774
Enhydra_lutris	M	Enhydra_lutris_M_AMNH-M-24186	Morphosource 000009039
Leopardus_pardalis	M	Leopardus_pardalis_M_LACM-25127	Digimorph
Lutra_lutra	M	Lutra_lutra_M_AMNH-M-206592	Morphosource 26348
Lutra_lutra	U	Lutra_lutra_U_PRICT-1341-2070	KUPRI
Lycaon_pictus	F	Lycaon_pictus_F_SMNS-Z-004460	Morphosource 000115456
Lycaon_pictus	M	Lycaon_pictus_M_TM-47678	Morphosource 000115456
Nyctereutes_procyonoides	F	Nyctereutes_procyonoides_F_PRICT-231-151	KUPRI
Nyctereutes_procyonoides	M	Nyctereutes_procyonoides_M_USNM-255530	Morphosource 000100992
Paradoxurus_hermaphroditus	U	Paradoxurus_hermaphroditus_U_MNHN-ZM-AC-A3448	Phenome10k
Urocyon_cinereoargentus	F	Urocyon_cinereoargenteus_F_AMNH-255648	Morphosource 000114651
Urocyon_cinereoargentus	M	Urocyon_cinereoargenteus_M_AMNH-1298	Morphosource 114650
Ursus_americanus	M	Ursus_americanus_M_USNM227070	Digimorph
Ursus_americanus	U	Ursus_americanus_U_IMNH-R-532	Morphosource 000105916
Ursus_arctos	F	Ursus_arctos_F_USNM-98062	Digimorph
Ursus_maritimus	U	Ursus_maritimus_U_USNM-275072	Digimorph
Ursus_spelaeus	U	Ursus_spelaeus_U_ULg-PA-12780	Sketchfab
Vulpes_vulpes	F	Vulpes_vulpes_F_PRICT-238-424	KUPRI
Vulpes_vulpes	M	Vulpes_vulpes_M_PRICT-237-415	KUPRI
Civettictis_civetta	M	Civettictis_civetta_m_dnmnh1190-ms	Law et al., 2022
Genetta_angolensis	F	Genetta_angolensis_F_MVZ118449	Law et al., 2022
Genetta_genetta	U	Genetta_genetta_U_mnhn-zm-mo1997-450-MS	Law et al., 2022
Genetta_maculata	F	Genetta_maculata_f_smns004416-ms	Law et al., 2022
Genetta_maculata	M	Genetta_maculata_m_smns004425-ms	Law et al., 2022
Genetta_tigrina	F	Genetta_tigrina_F_UWBM35891	Law et al., 2022
Paguma_larvata	F	Paguma_larvata_F_UWBM73282	Law et al., 2022
Paguma_larvata	U	Paguma_larvata_U_UWBM73281	Law et al., 2022
Paradoxurus_hermaphroditus	F	Paradoxurus_hermaphroditus_f_cas21131	Law et al., 2022
Paradoxurus_hermaphroditus	M	Paradoxurus_hermaphroditus_m_cas34386	Law et al., 2022
Paradoxurus_hermaphroditus	U	Paradoxurus_hermaphroditus_U_mnhn-zm-ac-a3448-MS	Law et al., 2022
Paradoxurus_hermaphroditus	U	Paradoxurus_hermaphroditus_U_mnhn-zm-ac-a3448-MS_2	Law et al., 2022
Crocuta_crocuta	F	Crocuta_crocuta_F_USNM164506	Law et al., 2022
Crocuta_crocuta	M	Crocuta_crocuta_M_USNM181527	Law et al., 2022
Hyaena_hyaena	M	Hyaena_hyaena_M_USNM182034	Law et al., 2022
Parahyaena_brunnea	M	Parahyaena_brunnea_M_FMNH345874	Law et al., 2022
Parahyaena_brunnea	U	Parahyaena_brunnea_U_MVZ117842	Law et al., 2022
Proteles_cristata	F	Proteles_cristata_F_USNM368497	Law et al., 2022
Proteles_cristata	U	Proteles_cristata_U_j050607t02-MS	Law et al., 2022
Cryptoprocta_ferox	M	Cryptoprocta_ferox_m_amnh188213-ms	Law et al., 2022
Atilax_paludinosus	F	Atilax_paludinosus_f_dmnh9019-ms	Law et al., 2022
Atilax_paludinosus	M	Atilax_paludinosus_m_dmnh20426-ms	Law et al., 2022
Bdeogale_crassicauda	f	Bdeogale_crassicauda_f_lacm56752	Law et al., 2022
Bdeogale_crassicauda	m	Bdeogale_crassicauda_m_lacm42940	Law et al., 2022
Crossarchus_obscurus	U	Crossarchus_obscurus_Edwin	Law et al., 2022
Herpestes_edwardsii	U	Herpestes_edwardsii_U_UWBM41669	Law et al., 2022
Herpestes_ichneumon	f	Herpestes_ichneumon_f_lacm45745	Law et al., 2022
Herpestes_ichneumon	m	Herpestes_ichneumon_m_lacm30317	Law et al., 2022
Herpestes_javanicus	U	Herpestes_javanicus_Edwin	Law et al., 2022
Herpestes_javanicus	M	Herpestes_javanicus_m_amnh101655-MS	Law et al., 2022
Herpestes_sanguineus	F	Herpestes_sanguineus_F_MVZ117824	Law et al., 2022
Herpestes_sanguineus	F	Herpestes_sanguineus_F_MVZ118456	Law et al., 2022
Herpestes_sanguineus	M	Herpestes_sanguineus_M_MVZ117827	Law et al., 2022
Herpestes_sanguineus	M	Herpestes_sanguineus_M_MVZ118459	Law et al., 2022
Ichneumia_albicauda	m	Ichneumia_albicauda_m_lacm_40138	Law et al., 2022
Mungos_mungo	F	Mungos_mungo_F_MVZ118466	Law et al., 2022
Mungos_mungo	M	Mungos_mungo_m_cas12223	Law et al., 2022
Canis_adustus	m	Canis_adustus_m_lacm52230	Law et al., 2022
Canis_aureus	F	Canis_aureus_f_smns005014-ms	Law et al., 2022
Canis_aureus	M	Canis_aureus_M_smns005016-ms	Law et al., 2022
Canis_latrans	F	Canis_latrans_F_UWBM38285	Law et al., 2022
Canis_latrans	F	Canis_latrans_F_UWBM38305	Law et al., 2022
Canis_latrans	M	Canis_latrans_M_UWBM38304	Law et al., 2022
Canis_latrans	M	Canis_latrans_M_UWBM38306	Law et al., 2022
Canis_lupus	F	Canis_lupus_F_USNM507338	Law et al., 2022
Canis_lupus	F	Canis_lupus_F_USNM98311	Law et al., 2022
Canis_lupus	M	Canis_lupus_M_USNM291012	Law et al., 2022
Canis_lupus	M	Canis_lupus_M_USNM98307	Law et al., 2022
Canis_mesomelas	U	Canis_mesomelas_U_UCLA3000	Law et al., 2022
Canis_simensis	U	Canis_simensis_U_AMNH81001	Law et al., 2022
Cerdocyon_thous	U	Cerdocyon_thous_U_	Law et al., 2022
Chrysocyon_brachyurus	U	Chrysocyon_brachyurus_U_	Law et al., 2022
Cuon_alpinus	F	Cuon_alpinus_f_zbm52519-ms	Law et al., 2022
Cuon_alpinus	M	Cuon_alpinus_m_zmb13524-ms	Law et al., 2022
Lycaon_pictus	F	Lycaon_pictus_F_USNM368443	Law et al., 2022
Lycaon_pictus	M	Lycaon_pictus_M_USNM368441	Law et al., 2022
Nyctereutes_procyonoides	F	Nyctereutes_procyonoides_F_USNM254641	Law et al., 2022
Nyctereutes_procyonoides	M	Nyctereutes_procyonoides_M_USNM255530	Law et al., 2022
Otocyon_megalotis	F	Otocyon_megalotis_F_USNM429132	Law et al., 2022
Otocyon_megalotis	M	Otocyon_megalotis_M_USNM429129	Law et al., 2022
Pseudalopex_culpaeus	F	Pseudalopex_culpaeus_f_zbm77108-ms	Law et al., 2022
Pseudalopex_culpaeus	M	Pseudalopex_culpaeus_m_zbm77106-ms	Law et al., 2022
Pseudalopex_gymnocercus	F	Pseudalopex_gymnocercus_f_zmb77055-ms	Law et al., 2022
Pseudalopex_gymnocercus	M	Pseudalopex_gymnocercus_m_zmb77033-ms	Law et al., 2022
Speothos_venaticus	M	Speothos_venaticus_M_MVZ184054	Law et al., 2022
Urocyon_cinereoargenteus	F	Urocyon_cinereoargenteus_F_UWBM20206	Law et al., 2022
Urocyon_cinereoargenteus	F	Urocyon_cinereoargenteus_F_UWBM52028	Law et al., 2022
Urocyon_cinereoargenteus	M	Urocyon_cinereoargenteus_M_UCLA6928	Law et al., 2022
Urocyon_cinereoargenteus	M	Urocyon_cinereoargenteus_M_UWBM13640	Law et al., 2022
Urocyon_cinereoargenteus	U	Urocyon_cinereoargenteus_U_UCLAE2_2000	Law et al., 2022
Vulpes_chama	M	Vulpes_chama_m_dnmnh1193-ms	Law et al., 2022
Vulpes_macrotis	U	Vulpes_macrotis_U_UCLAHX27	Law et al., 2022
Vulpes_macrotis	U	Vulpes_macrotis_U_UCLAHX92	Law et al., 2022
Vulpes_rueppellii	M	Vulpes_rueppellii_m_zmb49961-ms	Law et al., 2022
Vulpes_vulpes	F	Vulpes_vulpes_F_UCLA15180	Law et al., 2022
Vulpes_vulpes	F	Vulpes_vulpes_F_UWBM39490	Law et al., 2022
Vulpes_vulpes	M	Vulpes_vulpes_M_UWBM32563	Law et al., 2022
Vulpes_vulpes	M	Vulpes_vulpes_M_UWBM39489	Law et al., 2022
Vulpes_zerda	U	Vulpes_zerda_Edwin	Law et al., 2022
Ailuropoda_melanoleuca	U	Ailuropoda_melanoleuca_U_IMNH302-MS	Law et al., 2022
Melursus_ursinus	U	Melursus_ursinus_Edwin	Law et al., 2022
Tremarctos_ornatus	U	Tremarctos_ornatus_Edwin	Law et al., 2022
Ursus_americanus	M	Ursus_americanus_M_USNM227070	Law et al., 2022
Ursus_americanus	U	Ursus_americanus_U_edwin	Law et al., 2022
Ursus_arctos	M	Ursus_arctos_M_USNM82003	Law et al., 2022
Ursus_maritimus	U	Ursus_maritimus_U_H001-05	Law et al., 2022
Ursus_maritimus	U	Ursus_maritimus_U_USNM275072	Law et al., 2022
Mephitis_macroura	F	Mephitis_macroura_f_mvz85321	Law et al., 2022
Mephitis_macroura	F	Mephitis_macroura_f_mvz85322	Law et al., 2022
Mephitis_macroura	M	Mephitis_macroura_m_mvz100115	Law et al., 2022
Mephitis_macroura	M	Mephitis_macroura_m_mvz100117	Law et al., 2022
Mephitis_mephitis	F	Mephitis_mephitis_f_cas170	Law et al., 2022
Mephitis_mephitis	F	Mephitis_mephitis_f_cas20659	Law et al., 2022
Mephitis_mephitis	M	Mephitis_mephitis_m_mvz10576	Law et al., 2022
Mephitis_mephitis	M	Mephitis_mephitis_m_mvz21991	Law et al., 2022
Mydaus_javanensis	F	Mydaus_javanensis_f_amnh102702	Law et al., 2022
Mydaus_javanensis	F	Mydaus_javanensis_f_ansp14084	Law et al., 2022
Mydaus_javanensis	M	Mydaus_javanensis_m_amnh106635	Law et al., 2022
Mydaus_javanensis	M	Mydaus_javanensis_m_anmh102701	Law et al., 2022
Spilogale_gracilis	F	Spilogale_gracilis_f_cas2341	Law et al., 2022
Spilogale_gracilis	F	Spilogale_gracilis_f_mvz6916	Law et al., 2022
Spilogale_gracilis	M	Spilogale_gracilis_m_cas8338	Law et al., 2022
Spilogale_gracilis	M	Spilogale_gracilis_m_mvz110879	Law et al., 2022
Spilogale_putorius	F	Spilogale_putorius_f_cumv2130	Law et al., 2022
Spilogale_putorius	F	Spilogale_putorius_f_msb101229	Law et al., 2022
Spilogale_putorius	M	Spilogale_putorius_m_lacm92528	Law et al., 2022
Spilogale_putorius	M	Spilogale_putorius_m_msb101228	Law et al., 2022
Ailurus_fulgens	F	Ailurus_fulgens_F_CAS12883	Law et al., 2022
Ailurus_fulgens	F	Ailurus_fulgens_F_CAS14855	Law et al., 2022
Ailurus_fulgens	M	Ailurus_fulgens_M_FMNH36751	Law et al., 2022
Ailurus_fulgens	M	Ailurus_fulgens_M_LACM33373	Law et al., 2022
Bassaricyon_alleni	F	Bassaricyon_alleni_f_mcz37922	Law et al., 2022
Bassaricyon_alleni	F	Bassaricyon_alleni_f_usnm194315	Law et al., 2022
Bassaricyon_alleni	M	Bassaricyon_alleni_m_mvv153646	Law et al., 2022
Bassaricyon_alleni	M	Bassaricyon_alleni_m_usnm396992	Law et al., 2022
Bassaricyon_gabbii	F	Bassaricyon_gabbii_f_usnm316230	Law et al., 2022
Bassaricyon_gabbii	F	Bassaricyon_gabbii_f_usnm338859	Law et al., 2022
Bassaricyon_gabbii	M	Bassaricyon_gabbii_m_lsumz13389	Law et al., 2022
Bassaricyon_gabbii	M	Bassaricyon_gabbii_m_ummz112322	Law et al., 2022
Bassaricyon_medius	F	Bassaricyon_medius_f_usnm305752	Law et al., 2022
Bassaricyon_medius	F	Bassaricyon_medius_f_usnm310666	Law et al., 2022
Bassaricyon_medius	M	Bassaricyon_medius_m_usnm335770	Law et al., 2022
Bassaricyon_medius	M	Bassaricyon_medius_m_usnm335771	Law et al., 2022
Bassaricyon_neblina	F	Bassaricyon_neblina_f_fmnh70721	Law et al., 2022
Bassaricyon_neblina	F	Bassaricyon_neblina_f_fmnh90052	Law et al., 2022
Bassaricyon_neblina	M	Bassaricyon_neblina_m_fmnh70724	Law et al., 2022
Bassaricyon_neblina	M	Bassaricyon_neblina_m_fmnh70725	Law et al., 2022
Bassariscus_astutus	F	Bassariscus_astutus_f_mvz22979	Law et al., 2022
Bassariscus_astutus	F	Bassariscus_astutus_f_mvz41436	Law et al., 2022
Bassariscus_astutus	M	Bassariscus_astutus_m_mvz51996	Law et al., 2022
Bassariscus_astutus	M	Bassariscus_astutus_m_mvz64819	Law et al., 2022
Bassariscus_sumichrasti	F	Bassariscus_sumichrasti_f_cas15081	Law et al., 2022
Bassariscus_sumichrasti	F	Bassariscus_sumichrasti_f_cas15082	Law et al., 2022
Bassariscus_sumichrasti	M	Bassariscus_sumichrasti_m_mvz132073	Law et al., 2022
Bassariscus_sumichrasti	M	Bassariscus_sumichrasti_m_mvz98279	Law et al., 2022
Nasua_narica	F	Nasua_narica_f_ku33422	Law et al., 2022
Nasua_narica	F	Nasua_narica_f_mvz109604	Law et al., 2022
Nasua_narica	M	Nasua_narica_m_lacm59446	Law et al., 2022
Nasua_narica	M	Nasua_narica_m_lacm780714	Law et al., 2022
Nasua_nasua	F	Nasua_nasua_f_fmnh70738	Law et al., 2022
Nasua_nasua	F	Nasua_nasua_f_fmnh88880	Law et al., 2022
Nasua_nasua	M	Nasua_nasua_m_lacm56765	Law et al., 2022
Nasua_nasua	M	Nasua_nasua_m_mvz135822	Law et al., 2022
Potos_flavus	F	Potos_flavus_f_mvz84331	Law et al., 2022
Potos_flavus	F	Potos_flavus_f_mvz98269	Law et al., 2022
Potos_flavus	M	Potos_flavus_m_mvz184146	Law et al., 2022
Potos_flavus	M	Potos_flavus-m_mvz157979	Law et al., 2022
Procyon_lotor	F	Procyon_lotor_f_cas633	Law et al., 2022
Procyon_lotor	F	Procyon_lotor_f_cas710	Law et al., 2022
Procyon_lotor	M	Procyon_lotor_m_cas27147	Law et al., 2022
Procyon_lotor	M	Procyon_lotor_m_mvz18469	Law et al., 2022
Aonyx_capensis	F	Aonyx_capensis_F_AMNH51838	Law et al., 2022
Aonyx_capensis	F	Aonyx_capensis_F_AMNH51853	Law et al., 2022
Aonyx_capensis	M	Aonyx_capensis_M_AMNH52105	Law et al., 2022
Aonyx_capensis	M	Aonyx_capensis_M_MVZ226937	Law et al., 2022
Aonyx_cinerea	F	Aonyx_cinerea_F_AMNH101458	Law et al., 2022
Aonyx_cinerea	F	Aonyx_cinerea_F_USNM019183	Law et al., 2022
Aonyx_cinerea	M	Aonyx_cinerea_M_KU73154	Law et al., 2022
Aonyx_cinerea	M	Aonyx_cinerea_M_USNM314979	Law et al., 2022
Arctonyx_collaris	F	Arctonyx_collaris_F_FMNH39373	Law et al., 2022
Arctonyx_collaris	F	Arctonyx_collaris_F_FMNH39506	Law et al., 2022
Arctonyx_collaris	M	Arctonyx_collaris_M_ANSP21657	Law et al., 2022
Enhydra_lutris	F	Enhydra_lutris_F_SO7637-15	Law et al., 2022
Enhydra_lutris	F	Enhydra_lutris_F_SO7774-15	Law et al., 2022
Enhydra_lutris	M	Enhydra_lutris_M_SO7342-14	Law et al., 2022
Enhydra_lutris	M	Enhydra_lutris_M_SO7773-15	Law et al., 2022
Gulo_gulo	F	Gulo_gulo_F_CAS27008	Law et al., 2022
Gulo_gulo	F	Gulo_gulo_F_CAS27375	Law et al., 2022
Gulo_gulo	M	Gulo_gulo_M_MVZ119842	Law et al., 2022
Gulo_gulo	M	Gulo_gulo_M_MVZ123822	Law et al., 2022
Hydrictis_maculicollis	F	Hydrictis_maculicollis_F_FMNH124577	Law et al., 2022
Hydrictis_maculicollis	F	Hydrictis_maculicollis_F_FMNH127292	Law et al., 2022
Hydrictis_maculicollis	M	Hydrictis_maculicollis_M_FMNH127290	Law et al., 2022
Hydrictis_maculicollis	M	Hydrictis_maculicollis_M_FMNH168871	Law et al., 2022
Ictonyx_striatus	F	Ictonyx_striatus_F_CUMV13608	Law et al., 2022
Ictonyx_striatus	F	Ictonyx_striatus_F_LACM56704	Law et al., 2022
Ictonyx_striatus	M	Ictonyx_striatus_M_AMNH168957	Law et al., 2022
Ictonyx_striatus	M	Ictonyx_striatus_M_MVZ118429	Law et al., 2022
Lontra_canadensis	F	Lontra_canadensis_F_CAS23790	Law et al., 2022
Lontra_canadensis	F	Lontra_canadensis_F_CAS23791	Law et al., 2022
Lontra_canadensis	M	Lontra_canadensis_M_UF32837	Law et al., 2022
Lontra_canadensis	M	Lontra_canadensis_M_UF32861	Law et al., 2022
Lontra_felina	F	Lontra_felina_F_FMNH24225	Law et al., 2022
Lontra_felina	F	Lontra_felina_F_USNM512791	Law et al., 2022
Lontra_felina	M	Lontra_felina_M_FMNH24223	Law et al., 2022
Lontra_felina	M	Lontra_felina_M_FMNH24226	Law et al., 2022
Lontra_longicaudis	F	Lontra_longicaudis_F_FMNH25262	Law et al., 2022
Lontra_longicaudis	F	Lontra_longicaudis_F_FMNH62265	Law et al., 2022
Lontra_longicaudis	M	Lontra_longicaudis_M_USNM172996	Law et al., 2022
Lontra_longicaudis	M	Lontra_longicaudis_M_USNM255133	Law et al., 2022
Lutra_lutra	F	Lutra_lutra_F_FMNH39181	Law et al., 2022
Lutra_lutra	F	Lutra_lutra_F_FMNH75859	Law et al., 2022
Lutra_lutra	M	Lutra_lutra_M_FMNH75861	Law et al., 2022
Lutra_lutra	M	Lutra_lutra_M_FMNH85860	Law et al., 2022
Lutrogale_perspicillata	F	Lutrogale_perspicillata_F_FMNH63799	Law et al., 2022
Lutrogale_perspicillata	F	Lutrogale_perspicillata_F_USNM083251	Law et al., 2022
Lutrogale_perspicillata	M	Lutrogale_perspicillata_M_USNM240483	Law et al., 2022
Lutrogale_perspicillata	M	Lutrogale_perspicillata_M_USNM290145	Law et al., 2022
Lyncodon_patagonicus	M	Lyncodon_patagonicus_M_MNHN1897-422	Law et al., 2022
Martes_americana	F	Martes_americana_F_CAS27521	Law et al., 2022
Martes_americana	F	Martes_americana_F_CAS27612	Law et al., 2022
Martes_americana	M	Martes_americana_M_CAS27999	Law et al., 2022
Martes_americana	M	Martes_americana_M_CAS29898	Law et al., 2022
Martes_flavigula	F	Martes_flavigula_F_AMNH106061	Law et al., 2022
Martes_flavigula	F	Martes_flavigula_F_AMNH107135	Law et al., 2022
Martes_flavigula	M	Martes_flavigula_M_AMNH163582	Law et al., 2022
Martes_flavigula	M	Martes_flavigula_M_USNM290138	Law et al., 2022
Martes_foina	F	Martes_foina_F_USNM173297	Law et al., 2022
Martes_foina	F	Martes_foina_F_USNM210562	Law et al., 2022
Martes_foina	M	Martes_foina_M_UF29047	Law et al., 2022
Martes_foina	M	Martes_foina_M_USNM173296	Law et al., 2022
Martes_martes	F	Martes_martes_F_AMNH36633	Law et al., 2022
Martes_martes	F	Martes_martes_F_USNM188100	Law et al., 2022
Martes_martes	M	Martes_martes_M_KU39391	Law et al., 2022
Martes_martes	M	Martes_martes_M_LACM74508	Law et al., 2022
Martes_melampus	F	Martes_melampus_F_UMMZ116650	Law et al., 2022
Martes_melampus	M	Martes_melampus_M_USNM13833	Law et al., 2022
Martes_zibellina	f	Martes_zibellina_f_uwbm6743	Law et al., 2022
Meles_meles	F	Meles_meles_F_MVZ129663	Law et al., 2022
Meles_meles	F	Meles_meles_F_USNM327733	Law et al., 2022
Meles_meles	M	Meles_meles_M_USNM188600	Law et al., 2022
Meles_meles	M	Meles_meles_M_USNM188601	Law et al., 2022
Mellivora_capensis	F	Mellivora_capensis_F_FMNH35694	Law et al., 2022
Mellivora_capensis	F	Mellivora_capensis_F_FMNH43298	Law et al., 2022
Mellivora_capensis	M	Mellivora_capensis_M_FMNH29794	Law et al., 2022
Mellivora_capensis	M	Mellivora_capensis_M_FMNH85510	Law et al., 2022
Melogale_moschata	F	Melogale_moschata_F_AMNH44709	Law et al., 2022
Melogale_moschata	F	Melogale_moschata_F_AMNH57033	Law et al., 2022
Melogale_moschata	M	Melogale_moschata_M_MZV1865566	Law et al., 2022
Melogale_moschata	M	Melogale_moschata_M_USNM330706	Law et al., 2022
Melogale_personata	F	Melogale_personata_F_USNM356929	Law et al., 2022
Melogale_personata	F	Melogale_personata_F_USNM358075	Law et al., 2022
Melogale_personata	M	Melogale_personata_M_AMNH87400	Law et al., 2022
Melogale_personata	M	Melogale_personata_M_AMNH87401	Law et al., 2022
Mustela_altaica	M	Mustela_altaica_M_CAS11655	Law et al., 2022
Mustela_erminea	F	Mustela_erminea_F_CAS8333	Law et al., 2022
Mustela_erminea	F	Mustela_erminea_F_MVZ8816	Law et al., 2022
Mustela_erminea	M	Mustela_erminea_M_CAS8568	Law et al., 2022
Mustela_erminea	M	Mustela_erminea_M_MVZ74392	Law et al., 2022
Mustela_eversmanii	F	Mustela_eversmanii_F_MCZ25333	Law et al., 2022
Mustela_eversmanii	F	Mustela_eversmanii_F_USNM175439	Law et al., 2022
Mustela_eversmanii	M	Mustela_eversmanii_M_USNM172631	Law et al., 2022
Mustela_eversmanii	M	Mustela_eversmanii_M_USNM5175441	Law et al., 2022
Mustela_frenata	F	Mustela_frenata_F_CAS16565	Law et al., 2022
Mustela_frenata	F	Mustela_frenata_F_MVZ100040	Law et al., 2022
Mustela_frenata	M	Mustela_frenata_M_MVZ53791	Law et al., 2022
Mustela_frenata	M	Mustela_frenata_M_MVZ69777	Law et al., 2022
Mustela_kathiah	F	Mustela_kathiah_F_AMNH56940	Law et al., 2022
Mustela_kathiah	M	Mustela_kathiah_M_AMNH60195	Law et al., 2022
Mustela_nigripes	F	Mustela_nigripes_F_DMNS2024	Law et al., 2022
Mustela_nigripes	F	Mustela_nigripes_F_DMNS8227	Law et al., 2022
Mustela_nigripes	M	Mustela_nigripes_M_MVZ220147	Law et al., 2022
Mustela_nigripes	M	Mustela_nigripes_M_MVZ77840	Law et al., 2022
Mustela_nivalis	M	Mustela_nivalis_M_CAS11645	Law et al., 2022
Mustela_nivalis	M	Mustela_nivalis_M_MVZ121201	Law et al., 2022
Mustela_nudipes	M	Mustela_nudipes_M_MVZ36719	Law et al., 2022
Mustela_putorius	F	Mustela_putorius_F_CAS11699	Law et al., 2022
Mustela_putorius	F	Mustela_putorius_F_USNM152676	Law et al., 2022
Mustela_putorius	M	Mustela_putorius_M_FMNH150736	Law et al., 2022
Mustela_putorius	M	Mustela_putorius_M_UWBM58727	Law et al., 2022
Taxidea_taxus	F	Taxidea_taxus_F_MVZ41465	Law et al., 2022
Taxidea_taxus	F	Taxidea_taxus_F_MVZ91169	Law et al., 2022
Taxidea_taxus	M	Taxidea_taxus_M_MVZ40626	Law et al., 2022
Taxidea_taxus	M	Taxidea_taxus_M_MVZ67775	Law et al., 2022
