# Supplementary material for: Unexpectedly uneven distribution of functional trade-offs explains cranial morphological diversity in carnivores
Source: Nat Commun. 2024 Apr 16;15:3275. doi: 10.1038/s41467-024-47620-x (PMC11021405; doi:10.1038/s41467-024-47620-x)
Supplement: Supplementary file 5 — Supplementary Data 2 [file 41467_2024_47620_MOESM5_ESM.xlsx]

## Sheet: Sheet1
Species	Common Name/s	Specimen ID
Canis lupus dingo	Dingo	X978
Canis lupus	Gray Wolf	TMM M 1709
Urocyon cinereoargenteus	Gray Fox	UCLA 6928
Lycaon pictus	African Wild Dog	M.23595
Canis lupus hallstromi	New Guinea Singing Dog	M.7989.001
Vulpes vulpes	Red Fox	M.36685.001
Canis latrans	Coyote	M.39949.001
Nyctereutes procyonoides	Raccoon Dog	M.19621
Dasyurus hallucatus	Northern Quoll	AM 19567
Dasyurus maculatus	Spotted quoll	AM 10758
Sarcophilus harrisii	Tasmanian Devil	AM 10756
Acinonyx jubatus	Cheetah	FMNH29635
Neofelis nebulosa	Clouded Leopard	USNM 282124
Panthera pardus	Leopard	LACM 11704
Panthera leo	Lion	MVZ 117849
Leopardus pardalis	Ocelot	LACM 25127
Puma concolor	Puma, Cougar, Mountain Lion	LACM 87430
Panthera tigris tigris	Bengal Tiger	UNE Zool spec
Hyaena brunnea	Brown Hyena	MVZ 117842
Crocuta crocuta	Spotted Hyena	MVZ 184551
Hyaena hyaena	Striped Hyena	M.1511.001
Mephitis macroura	Hooded Skunk	J4240
Spilogale putorius	Eastern Spotted Skunk	J6452
Meles meles	European Badger	M7374
Lutra lutra	European Otter	JM2280
Aonyx capensis	African Clawless Otter	M19625
Enhydra lutris	Sea Otter	M.19624
Taxidea taxus	American Badger	M.6808.001
Mustela frenata	Long-tailed weasel	JM8543
Neovison vison	American Mink	J4258
Martes foina	Beech Marten	J6522
Martes pennanti	Fisher	JM71
Vormela peregusna	Marbled Polecat	JM1044
Mustela putorius	European Polecat	J13253
Myrmecobius fasciatus	Numbat	J10732
Nasua nasua	Coati	371095
Procyon lotor	Common Raccoon	JM8547
Potos flavus	Kinkajou	J4253
Thylacinus cynocephalus	Thylacine	AM1821
Thylacoleo carnifex	Marsupial Lion	UNSW150114
Ursus americanus	American Black Bear	AM M42656
Ursus arctos	Brown Bear	FC100727
Ursus spelaeus	Cave Bear	MZUF 3584
Ailuropoda melanoleuca	Giant Panda	AM M38861
Ursus maritimus	Polar Bear	AM M42656
Ailurus fulgens	Red Panda	LACM33373
Genetta tigrina	Cape Genet	M.43683.001
Viverra tangalunga	Malayan Civet	M.28319.001
Felis sylvestris	Wild cat	LACM 14480
