# Supplementary material for: Unexpectedly uneven distribution of functional trade-offs explains cranial morphological diversity in carnivores
Source: Nat Commun. 2024 Apr 16;15:3275. doi: 10.1038/s41467-024-47620-x (PMC11021405; doi:10.1038/s41467-024-47620-x)
Supplement: Supplementary file 6 — Supplementary Data 3 [file 41467_2024_47620_MOESM6_ESM.xlsx]

## Sheet: Suppl Data 1
Species	Present study	Hartstone-Rose et al., 2019	Christiansen & Adolfsen. 2005	Christiansen & Wroe, 2007	Attard et al., 2014	Grandal D'anglade, 2010	Wroe, 2008
Acinonyx jubatus	345.1		434.6	338.8
Puma concolor	501.1		584.3	497.1
Felis silvestris	98.7			98.4
Leopardus pardalis	182.5		164.8	199.5
Neofelis nebulosa	595.1		337.3	334.2
Panthera leo	1768.1		2152.5	1314.7
Panthera pardus	567.7		841.5	621.1
Panthera tigris	1525.1		1859.3	1472.1
Paradoxurus hermaphroditus	88.2			80.8
Civettictis civetta	136.8		104.7	145.3
Cryptoprocta ferox	157.3			145
Crocuta crocuta	773.6		782.7	565.7
Parahyaena brunnea	569.2		656.2	560.1
Hyaena hyaena	545.1		576.5	507.8
Proteles cristata	119.4			122.2
Ailuropoda melanoleuca	1332.3			1298.9
Ursus americanus	741.2		869.9	744.3
Ursus spelaeus	1476.2					1367.2
Ursus arctos	1151.6		1068	1409.7
Ursus maritimus	1613.2		1730.1	1646.7
Ailurus fulgens	169.5	182.81	225.7	167.8
Aonyx capensis	348.3			238.3
Lutra lutra	139.6			147.8
Enhydra lutris	274.1			281
Mustela frenata	16.2			14.5
Mustela putorius	58.7			60.4
Mustela lutreola	26.3			28.2
Vormela peregusna	27.3
Gulo gulo	234.6	640.16	254.3	223.6
Martes foina	61.9			62.3
Meles meles	244.1		184.2	207
Nasua nasua	79.2	88.11	53.2	83.7
Procyon lotor	112.4	102.98	119.5	121.4
Potos flavus	92.9	82.31		99.9
Mephitis macroura	63.3			44.3
Canis latrans	170.7			173.4
Canis lupus hallstromi	235.1
Canis lupus dingo	313.7
Canis lupus	502.5		743	493.5
Lycaon pictus	428.2		550.5	374.6
Nyctereutes procyonoides	95.1		74.8	98
Vulpes vulpes	147.4		170.3	144.4
Urocyon cinereoargenteus	114.4			85.8
Thylacoleo carnifex	1692.2						1227
Thylacinus cynocephalus	808.2				835.5
Myrmecobius fasciatus	24.1
Sarcophilus harrisi	518.1				705.84
Dasyurus hallucatus	65.3				93.7
Dasyurus maculatus	223.8				299.81
